# Supplementary material for: A TFAIII-Type Transcription Factor OsZFPH Regulating a Signaling Pathway Confers Resistance to Xanthomonas oryzae pv. Oryzae in Rice
Source: Genes (Basel). 2025 Feb 20;16(3):240. doi: 10.3390/genes16030240 (PMC11942392; doi:10.3390/genes16030240)
Supplement: Supplementary file 1 [file genes-16-00240-s001.zip]

Archive with 2 entries (2 files):
- Table S1  Analysis of OsZFPH cDNA haplotype types.xlsx
- Table S2 Rice varieties used in this experiment.xlsx
