# Supplementary material for: A TFAIII-Type Transcription Factor OsZFPH Regulating a Signaling Pathway Confers Resistance to Xanthomonas oryzae pv. Oryzae in Rice
Source: Genes (Basel). 2025 Feb 20;16(3):240. doi: 10.3390/genes16030240 (PMC11942392; doi:10.3390/genes16030240)
Supplement: Supplementary file 1 [file genes-16-00240-s001.zip › Table S1 Analysis of OsZFPH cDNA haplotype types.xlsx]

## Sheet: Sheet1
Table S1 Analysis of OsZFPH cDNA haplotype types
Hap.	+24	+（25-27)	+33	+（55-63)	+76	+（88-111）	+129	+273	+282	+(288-293)	+(327-328)	+(332-334)	+(356-358)	+(361-362)	+(364-366)	+368	+372	+406	+413	+(418-420)	+(433-434)	+(436-440)	+443	+(446-453)	+456	+461	+485	+(486-494)	+(507-508)	+(516-524)	+(527-528)	+532	+(535-536)	+580	+609	+(631-642)	+667	+669	+672	+（678-683）	+703	+737	variety
	G	GAG	G	-	A	GCGGCGTACAGCGGCAGCGAGCCG	G	T	A	GCAGAC	AG	CTG	-	GG	CCT	A	C	G	C	TGC	CT	CTGCT	C	-	G	-	C	-	AC	-	CA	C	GA	G	T	-	A	A	C	-	G	A	HNY
Hap1.	C	-	C	TCATCATCA	C	-	A	C	G	-	TC	-	GCC	TA	TGC	G	C	A	G	-	GG	AGAGA	A	CCATCAT	T	G	C	CGTGCCGGT	GG	AGATCAGGA	AC	G	CT	C	G	GTTGCAAATAAG	G	C	G	GGCCGC	A	A	yao1,yao2,yao3,yao4,yao10,yao14,yao24,yao18,yao37,yao22,yao33，yao15，yao17，yao38，yao19
Hap2.	G	GAG	G	-	A	GCGGCGTACAGCGGCAGCGAGCCG	G	T	A	GCAGAC	AG	CTG	-	GG	CCT	A	T	G	C	TGC	CT	CTGCT	C	-	G	-	C	-	AC	-	CA	C	GA	G	T	-	A	A	C	-	G	A	180，181，184，198，70，990，145
Hap3.	G	GAG	G	-	A	GCGGCGTACAGCGGCAGCGAGCCG	G	T	A	GCAGAC	AG	CTG	-	GG	CCT	A	T	G	C	TGC	CT	CTGCT	C	-	G	-	A	-	AC	-	CA	C	GA	G	T	-	A	A	C	-	G	A	174
Hap4.	G	GAG	G	-	A	GCGGCGTACAGCGGCAGCGAGCCG	G	T	A	GCAGAC	AG	CTG	-	GG	CCT	A	C	G	C	TGC	CT	CTGCT	C	-	G	-	C	-	AC	-	CA	C	GA	G	T	-	A	A	C	-	G	G	1274
Hap5.	G	GAG	G	-	A	GCGGCGTACAGCGGCAGCGAGCCG	G	T	A	GCAGAC	AG	CTG	-	GG	CCT	A	C	G	C	TGC	CT	CTGCT	C	-	G	-	C	-	AC	-	CA	C	GA	G	T	-	A	A	C	-	G	A	G30,T1,T2,T3,T4,T5,T6,T7,T8,T12,T13,T14,T15,T16,T17,T18,T19,T20,T21,you1,you2,you3,you4,you5,you6,you7,you8,you9,you10,you11,you12,you13,you14,you15,you16,you17,you18,you19,you20,you22,you23,you27,you29,you30,you31,you32,you34,you36,248,1009,1321,45,253,1198,247,1196,146,1133,72,1211,307,1350,29,948,153,331,340,246,342,175,387,1214,1045,1046,386,335,385,332,281
