# Supplementary material for: A TFAIII-Type Transcription Factor OsZFPH Regulating a Signaling Pathway Confers Resistance to Xanthomonas oryzae pv. Oryzae in Rice
Source: Genes (Basel). 2025 Feb 20;16(3):240. doi: 10.3390/genes16030240 (PMC11942392; doi:10.3390/genes16030240)
Supplement: Supplementary file 1 [file genes-16-00240-s001.zip › Table S2 Rice varieties used in this experiment.xlsx]

## Sheet: Sheet1
Table S2 Rice varieties used in this experiment
Code	Indica stem rice	The variety or line name to which the seed sample belongs	Source	Haplotype
HNY	Indica	traditional vatiety	China Yunnan	CK
G30	Indica	Conventional rice variety	China	Hap5
29	indx	CT 9737-6-1-1-2-2P-M::IRGC 117330-1	Colombia	Hap5
45	ind2	NS 252::IRGC 68878-1	Madagascar	Hap5
70	indx	BAT DO::IRGC 7014-1	Viet Nam	Hap2
72	aro	CHAWAL::IRGC 73090-1	Pakistan	Hap5
145	temp	IBO 400::GERVEX 943-C1	Portugal	Hap2
146	indx	IR 1561-228-3-3::IRGC 32627-C1	Philippines	Hap5
153	indx	IR 57920-AC 25-2-B::C1	Philippines	Hap5
175	temp	LUSITO IRRADIADO 859-85-2::GERVEX 1676-C1	Portugal	Hap5
174	temp	LOTO::GERVEX 104-C1	Italy	Hap3
180	japx	MEJANES 2::GERVEX 1560-C1	France	Hap2
181	japx	MELAS::GERVEX 1684-C1	Greece	Hap2
184	temp	MIARA::GERVEX 129-C1	Italy	Hap2
198	trop	REXMONT::GERVEX 1669-C1	United States	Hap2
246	ind1A	WAS 21-B-B-20-4-3-3::C1	Senegal	Hap5
247	ind1B	WAS 33-B-B-15-1-4-5::C1	Senegal	Hap5
248	ind1B	WAS 63-22-5-9-10-1::C1	Senegal	Hap5
253	ind3	GAMBIAKA::GERVEX 7920-C1	Burkin Faso	Hap5
281	ind1A	UPRH 233::IRGC 61667-1	India	Hap5
307	ind1B	AUS 177::IRGC 29009-1	Spain	Hap5
331	ind1B	BR IRGA 409::IRGC 55915-1	China	Hap5
332	ind1B	C 662083::IRGC 62101-1	United States	Hap5
335	ind1A	CRILLO LA FRIA::IRGC 10793-1	Portugal	Hap5
340	ind1A	CHIH SHEN LI::IRGC 1306-1	China	Hap5
342	ind1A	CHI SHENG TAO::IRGC 4606-1	Bhutan	Hap5
385	ind2	GOJOL GORIA::IRGC 26629-1	Bangladesh	Hap5
386	indx	GUI HUA ZAO::IRGC 68060-1	United States	Hap5
387	indx	H 6::IRGC 157-1	Sri Lanka	Hap5
948	ind2	HALSUDU HEENATI::IRGC 15599-1	Chinese Taipei (Taiwan)	Hap5
990	aus	JHONA 101::IRGC 27976-1	Sri Lanka	Hap2
1009	aus	KALIBORO 600::IRGC 29367-1	Tanzania	Hap5
1045	ind3	KHAO PA::IRGC 85972-1	Lao Pdr	Hap5
1046	ind3	LG 4153::IRGC 98528-1	Lao Pdr	Hap5
1133	ind2	NCS 830::IRGC 62518-1	Madagascar	Hap5
1196	ind1A	QING ZAO 3::IRGC 67281-1	Indonesia	Hap5
1198	indx	R 582::IRGC 70504-1	Bangladesh	Hap5
1211	aus	NATEL BORO::IRGC 34749-1	Lao Pdr	Hap5
1214	trop	SAKAZELE (538)::IRGC 50880-1	Chinese Taipei (Taiwan)	Hap5
1321	ind2	ARC 11245::IRGC 42651-2	India	Hap5
1350	ind2	BAANYALOJOPOIHUN::IRGC 7928-2	Bangladesh	Hap5
1274	ind3	TJ PERAK::IRGC 19141-1	Indonesia	Hap4
yao1		Oryza officinalis Wall. ex G. Watt-1	China Yunnan	Hap1
yao2		Oryza officinalis Wall. ex G. Watt-2	China Yunnan	Hap1
yao3		Oryza officinalis Wall. ex G. Watt-3	China Yunnan	Hap1
yao4		Oryza officinalis Wall. ex G. Watt-4	China Yunnan	Hap1
yao10		Oryza officinalis Wall. ex G. Watt-10	China Yunnan	Hap1
yao14		Oryza officinalis Wall. ex G. Watt-14	China Yunnan	Hap1
yao24		Oryza officinalis Wall. ex G. Watt-24	China Yunnan	Hap1
yao18		Oryza officinalis Wall. ex G. Watt-18	China Yunnan	Hap1
yao37		Oryza officinalis Wall. ex G. Watt-37	China Yunnan	Hap1
yao22		Oryza officinalis Wall. ex G. Watt-22	China Yunnan	Hap1
yao33		Oryza officinalis Wall. ex G. Watt-33	China Yunnan	Hap1
yao15		Oryza officinalis Wall. ex G. Watt-15	China Yunnan	Hap1
yao17		Oryza officinalis Wall. ex G. Watt-17	China Yunnan	Hap1
yao38		Oryza officinalis Wall. ex G. Watt-38	China Yunnan	Hap1
yao19		Oryza officinalis Wall. ex G. Watt-19	China Yunnan	Hap1
T1		Oryza rufipogon Griff-1	China Yunnan	Hap5
T2		Oryza rufipogon Griff-2	China Yunnan	Hap5
T3		Oryza rufipogon Griff-3	China Yunnan	Hap5
T4		Oryza rufipogon Griff-4	China Yunnan	Hap5
T5		Oryza rufipogon Griff-5	China Yunnan	Hap5
T6		Oryza rufipogon Griff-6	China Yunnan	Hap5
T7		Oryza rufipogon Griff-7	China Yunnan	Hap5
T8		Oryza rufipogon Griff-8	China Yunnan	Hap5
T12		Oryza rufipogon Griff-12	China Yunnan	Hap5
T13		Oryza rufipogon Griff-13	China Yunnan	Hap5
T14		Oryza rufipogon Griff-14	China Yunnan	Hap5
T15		Oryza rufipogon Griff-15	China Yunnan	Hap5
T16		Oryza rufipogon Griff-16	China Yunnan	Hap5
T17		Oryza rufipogon Griff-17	China Yunnan	Hap5
T18		Oryza rufipogon Griff-18	China Yunnan	Hap5
T19		Oryza rufipogon Griff-19	China Yunnan	Hap5
T20		Oryza rufipogon Griff-20	China Yunnan	Hap5
T21		Oryza rufipogon Griff-21	China Yunnan	Hap5
you1		Oryza meyeriana subsp. granulata-1	China Yunnan	Hap5
you2		Oryza meyeriana subsp. granulata-2	China Yunnan	Hap5
you3		Oryza meyeriana subsp. granulata-3	China Yunnan	Hap5
you4		Oryza meyeriana subsp. granulata-4	China Yunnan	Hap5
you5		Oryza meyeriana subsp. granulata-5	China Yunnan	Hap5
you6		Oryza meyeriana subsp. granulata-6	China Yunnan	Hap5
you7		Oryza meyeriana subsp. granulata-7	China Yunnan	Hap5
you8		Oryza meyeriana subsp. granulata-8	China Yunnan	Hap5
you9		Oryza meyeriana subsp. granulata-9	China Yunnan	Hap5
you10		Oryza meyeriana subsp. granulata-10	China Yunnan	Hap5
you11		Oryza meyeriana subsp. granulata-11	China Yunnan	Hap5
you12		Oryza meyeriana subsp. granulata-12	China Yunnan	Hap5
you13		Oryza meyeriana subsp. granulata-13	China Yunnan	Hap5
you14		Oryza meyeriana subsp. granulata-14	China Yunnan	Hap5
you15		Oryza meyeriana subsp. granulata-15	China Yunnan	Hap5
you16		Oryza meyeriana subsp. granulata-16	China Yunnan	Hap5
you17		Oryza meyeriana subsp. granulata-17	China Yunnan	Hap5
you18		Oryza meyeriana subsp. granulata-18	China Yunnan	Hap5
you19		Oryza meyeriana subsp. granulata-19	China Yunnan	Hap5
you20		Oryza meyeriana subsp. granulata-20	China Yunnan	Hap5
you22		Oryza meyeriana subsp. granulata-22	China Yunnan	Hap5
you23		Oryza meyeriana subsp. granulata-23	China Yunnan	Hap5
you27		Oryza meyeriana subsp. granulata-27	China Yunnan	Hap5
you29		Oryza meyeriana subsp. granulata-29	China Yunnan	Hap5
you30		Oryza meyeriana subsp. granulata-30	China Yunnan	Hap5
you31		Oryza meyeriana subsp. granulata-31	China Yunnan	Hap5
you32		Oryza meyeriana subsp. granulata-32	China Yunnan	Hap5
you34		Oryza meyeriana subsp. granulata-34	China Yunnan	Hap5
you36		Oryza meyeriana subsp. granulata-36	China Yunnan	Hap5
